# Supplementary material for: (2RS,8aRS)-6-Oxo-1,2,3,4,6,7,8,8a-octa­hydro­naphthalene-2-carboxylic acid
Source: Acta Crystallogr Sect E Struct Rep Online. 2008 Nov 8;64(Pt 12):o2292. doi: 10.1107/S1600536808035691 (PMC2959931; doi:10.1107/S1600536808035691)
Supplement: Supplementary file 2 [file e-64-o2292-Isup2.hkl]

# 
# h,k,l, Fc-squared, Fo-squared, sigma(Fo-squared) and status flag 
# 
data_I
_shelx_title ' test_0m in P2(1)/c' 
_shelx_refln_list_code          4 
_shelx_F_calc_maximum      125.91 
_exptl_crystal_F_000       416.00 
_reflns_d_resolution_high  0.8357 
 
loop_ 
 _symmetry_equiv_pos_as_xyz 
 'x, y, z' 
 '-x, y+1/2, -z+1/2' 
 '-x, -y, -z' 
 'x, -y-1/2, z-1/2' 
 
_cell_length_a     6.2315 
_cell_length_b     9.2296 
_cell_length_c    17.2341 
_cell_angle_alpha  90.000 
_cell_angle_beta   93.366 
_cell_angle_gamma  90.000 
 
_shelx_F_squared_multiplier     1.000 
 
loop_ 
 _refln_index_h 
 _refln_index_k 
 _refln_index_l 
 _refln_F_squared_calc 
 _refln_F_squared_meas 
 _refln_F_squared_sigma 
 _refln_observed_status 
   1   0   0       16.76       21.55      0.48 o 
   2   0   0        0.16        0.07      0.23 o 
   3   0   0        0.40        0.10      0.19 o 
   4   0   0     1108.89     1073.95     21.33 o 
   5   0   0       41.54       43.95      0.80 o 
   6   0   0      628.03      625.07     10.98 o 
   7   0   0       40.25       35.32      1.06 o 
   1   1   0     2216.59     2187.96     31.30 o 
   2   1   0      191.65      192.04      2.47 o 
   3   1   0      546.50      594.37      9.34 o 
   4   1   0      256.65      257.02      4.11 o 
   5   1   0      310.71      297.69      3.51 o 
   6   1   0      300.96      279.43      3.31 o 
   7   1   0        3.92        3.67      0.16 o 
   0   2   0    13468.49     9671.76    932.62 o 
   1   2   0     2748.85     2565.54     52.57 o 
   2   2   0      236.20      251.07      3.47 o 
   3   2   0      223.27      225.90      3.57 o 
   4   2   0        0.05        0.22      0.13 o 
   5   2   0       64.46       63.45      0.83 o 
   6   2   0       36.65       37.87      0.63 o 
   7   2   0        9.54       10.99      0.29 o 
   1   3   0       58.34       59.79      0.80 o 
   2   3   0      394.63      436.34      6.58 o 
   3   3   0       65.75       55.97      1.03 o 
   4   3   0       23.01       26.44      0.50 o 
   5   3   0        4.15        4.21      0.30 o 
   6   3   0        0.07        0.25      0.09 o 
   7   3   0       35.09       43.73      2.39 o 
   0   4   0      226.91      253.77      5.01 o 
   1   4   0      127.73      133.80      2.10 o 
   2   4   0      140.28      180.69      2.85 o 
   3   4   0        2.05        2.61      0.23 o 
   4   4   0      330.68      323.48      2.96 o 
   5   4   0      628.13      610.39      6.33 o 
   6   4   0       44.49       45.77      0.63 o 
   1   5   0       33.85       34.98      0.81 o 
   2   5   0       75.64       75.22      1.50 o 
   3   5   0       84.29       92.15      1.39 o 
   4   5   0       19.17       22.30      0.40 o 
   5   5   0       85.99       86.48      1.07 o 
   6   5   0        5.81        5.21      0.18 o 
   0   6   0      209.64      205.28      6.20 o 
   1   6   0      151.56      153.37      2.71 o 
   2   6   0       27.81       29.57      0.49 o 
   3   6   0       48.93       37.43      0.61 o 
   4   6   0       60.92       70.76      1.03 o 
   5   6   0      163.16      176.77      1.96 o 
   6   6   0      234.23      230.91      2.69 o 
   1   7   0       73.35       67.31      0.76 o 
   2   7   0        1.44        0.96      0.10 o 
   3   7   0        9.33        8.16      0.27 o 
   4   7   0       24.61       26.22      0.49 o 
   5   7   0       28.29       28.15      0.49 o 
   0   8   0      199.52      178.29      2.55 o 
   1   8   0        4.51        4.78      0.20 o 
   2   8   0      243.77      236.30      2.65 o 
   3   8   0       57.49       59.29      0.86 o 
   4   8   0      148.13      147.86      3.20 o 
   5   8   0       35.69       36.56      0.73 o 
   1   9   0        8.38        9.70      0.26 o 
   2   9   0       22.45       24.50      0.42 o 
   3   9   0       88.83       90.26      1.17 o 
   4   9   0       12.91       12.62      0.37 o 
   0  10   0        2.09        2.09      0.24 o 
   1  10   0      369.22      387.70      4.03 o 
   2  10   0       13.56       13.15      0.30 o 
  -7   1   1        5.76        5.55      0.22 o 
  -6   1   1       79.97       74.66      1.05 o 
  -5   1   1      182.67      175.67      1.96 o 
  -4   1   1      145.37      143.06      2.59 o 
  -3   1   1        0.61        1.13      0.26 o 
  -2   1   1      861.94      859.56     10.79 o 
  -1   1   1       47.42       45.83      0.56 o 
   0   1   1      746.23      727.14      9.91 o 
   1   1   1     1488.59     1434.96     17.69 o 
   2   1   1     2003.29     1990.20     56.06 o 
   3   1   1        0.12        1.71      0.17 o 
   4   1   1        6.92        5.88      0.25 o 
   5   1   1       82.54       77.90      1.10 o 
   6   1   1       16.20       18.60      0.46 o 
   7   1   1       47.99       52.65      0.83 o 
  -7   2   1       15.60       15.09      0.35 o 
  -6   2   1       46.76       53.20      0.73 o 
  -5   2   1       22.50       19.98      0.39 o 
  -4   2   1      304.66      312.71      5.83 o 
  -3   2   1      218.24      216.06      3.43 o 
  -2   2   1     1066.12     1055.40     15.68 o 
  -1   2   1       62.70       48.68      0.66 o 
   0   2   1     4106.66     3591.54    112.64 o 
   1   2   1     1034.53     1058.28     12.96 o 
   2   2   1     2219.74     2391.15     48.18 o 
   3   2   1      192.01      189.78      3.03 o 
   4   2   1       74.48       82.02      1.49 o 
   5   2   1       37.59       39.51      0.59 o 
   6   2   1       96.83      106.77      1.40 o 
   7   2   1       31.40       31.84      0.56 o 
  -7   3   1       67.11       77.97      2.65 o 
  -6   3   1        0.04        0.49      0.15 o 
  -5   3   1      203.74      207.80      2.30 o 
  -4   3   1       94.19      101.98      1.44 o 
  -3   3   1      385.42      396.10      6.15 o 
  -2   3   1      159.68      132.50      1.90 o 
  -1   3   1      602.34      575.53      6.70 o 
   0   3   1       78.17       87.24      1.15 o 
   1   3   1      305.66      309.99      4.18 o 
   2   3   1        1.58        0.17      0.09 o 
   3   3   1      274.96      262.53      5.00 o 
   4   3   1       15.17       11.36      0.27 o 
   5   3   1       48.20       47.90      0.68 o 
   6   3   1       31.72       31.69      0.50 o 
   7   3   1      270.35      294.30      4.65 o 
  -6   4   1        0.79        1.88      0.41 o 
  -5   4   1       34.92       32.88      0.55 o 
  -4   4   1       55.69       57.78      0.80 o 
  -3   4   1       42.92       37.22      0.87 o 
  -2   4   1      286.71      311.17      4.77 o 
  -1   4   1      492.75      507.20      7.49 o 
   0   4   1       60.89       57.61      0.97 o 
   1   4   1       43.40       44.93      0.72 o 
   2   4   1      626.84      680.00     10.24 o 
   3   4   1       69.90       95.08      2.22 o 
   4   4   1      144.26      136.44      1.43 o 
   5   4   1       14.06       10.75      0.28 o 
   6   4   1       28.94       32.88      0.50 o 
  -6   5   1       89.27       91.88      1.08 o 
  -5   5   1      153.00      151.36      1.73 o 
  -4   5   1        3.00        3.91      0.21 o 
  -3   5   1       15.50       10.94      0.30 o 
  -2   5   1      265.12      259.51      4.60 o 
  -1   5   1       82.95       91.40      2.12 o 
   0   5   1       38.71       35.98      0.70 o 
   1   5   1       46.82       47.86      0.88 o 
   2   5   1      295.76      304.52      5.36 o 
   3   5   1       51.41       49.86      0.69 o 
   4   5   1       54.00       46.07      0.65 o 
   5   5   1       37.17       30.60      0.49 o 
   6   5   1       81.82       71.87      0.88 o 
  -6   6   1        0.95        0.75      0.15 o 
  -5   6   1       45.85       45.39      0.64 o 
  -4   6   1       97.41       91.32      1.26 o 
  -3   6   1      583.80      551.34      8.40 o 
  -2   6   1        4.47        3.84      0.17 o 
  -1   6   1      280.83      294.69      4.98 o 
   0   6   1       62.03       52.69      1.08 o 
   1   6   1      144.01      139.47      1.72 o 
   2   6   1       20.72       14.15      0.25 o 
   3   6   1       12.21       10.71      0.58 o 
   4   6   1      367.01      329.65      3.97 o 
   5   6   1       17.77       17.07      0.34 o 
   6   6   1        2.63        2.64      0.16 o 
  -5   7   1        7.21        7.35      0.26 o 
  -4   7   1      472.01      475.46      5.44 o 
  -3   7   1       35.53       33.00      0.57 o 
  -2   7   1      234.64      216.47      2.34 o 
  -1   7   1      253.18      245.29      2.33 o 
   0   7   1       28.38       26.49      0.34 o 
   1   7   1       30.64       31.68      0.41 o 
   2   7   1      669.93      617.94      5.88 o 
   3   7   1        1.40        2.82      0.17 o 
   4   7   1       30.85       33.58      0.57 o 
   5   7   1       27.89       25.35      0.45 o 
  -5   8   1        0.27        0.84      0.24 o 
  -4   8   1       67.55       71.73      1.09 o 
  -3   8   1      992.16     1008.10     12.01 o 
  -2   8   1       23.92       25.88      0.45 o 
  -1   8   1       97.86       98.77      1.20 o 
   0   8   1       22.17       22.26      0.44 o 
   1   8   1      121.97      113.71      1.34 o 
   2   8   1        5.73        6.40      0.20 o 
   3   8   1        7.52        6.22      0.24 o 
   4   8   1      257.59      263.55      6.07 o 
   5   8   1       42.98       50.48      0.94 o 
  -4   9   1        3.65        3.38      0.17 o 
  -3   9   1       20.45       22.59      0.49 o 
  -2   9   1      189.01      195.94      2.74 o 
  -1   9   1       27.93       29.61      0.48 o 
   0   9   1      143.14      150.19      1.54 o 
   1   9   1      213.20      212.32      2.33 o 
   2   9   1       56.57       59.85      0.79 o 
   3   9   1        8.21        9.50      0.40 o 
   4   9   1       14.00       15.62      0.57 o 
  -2  10   1       76.20       82.38      0.97 o 
  -1  10   1        4.54        4.62      0.36 o 
   0  10   1       79.67       81.10      1.12 o 
   1  10   1       19.28       21.90      0.37 o 
   2  10   1       91.75       93.33      1.08 o 
   0  11   1        1.54        1.30      0.21 o 
  -7   0   2      127.56      125.47      3.01 o 
  -6   0   2      503.58      520.54      6.94 o 
  -5   0   2      854.99      795.77      9.22 o 
  -4   0   2       67.37       62.83      1.52 o 
  -3   0   2      250.34      271.20      5.51 o 
  -2   0   2      509.43      501.81     11.28 o 
  -1   0   2      260.14      228.24      4.35 o 
   0   0   2       74.86       62.85      1.21 o 
   1   0   2    15854.03    15175.01    487.58 o 
   2   0   2     4461.44     4536.11     74.17 o 
   3   0   2       39.19       49.86      1.17 o 
   4   0   2     1292.58     1223.50     29.16 o 
   5   0   2      606.95      585.84      7.78 o 
   6   0   2       74.66       80.27      2.14 o 
   7   0   2        0.06        0.28      0.15 o 
  -7   1   2       39.96       38.77      0.58 o 
  -6   1   2      102.53      104.45      1.25 o 
  -5   1   2        8.40       10.56      0.27 o 
  -4   1   2       53.96       50.33      0.98 o 
  -3   1   2      171.98      184.45      2.70 o 
  -2   1   2        5.15        3.06      0.11 o 
  -1   1   2       34.77       29.35      0.43 o 
   0   1   2      104.12       90.38      1.22 o 
   1   1   2     7851.19     7635.95    165.53 o 
   2   1   2     2780.27     3122.54     53.29 o 
   3   1   2      303.53      351.02      5.47 o 
   4   1   2        6.85        5.28      0.24 o 
   5   1   2      259.10      240.67      3.49 o 
   6   1   2      198.11      197.60      2.41 o 
   7   1   2       47.62       40.04      0.98 o 
  -7   2   2       47.34       47.45      0.67 o 
  -6   2   2      172.10      171.61      1.93 o 
  -5   2   2      128.09      125.26      1.46 o 
  -4   2   2       17.30       16.13      0.56 o 
  -3   2   2      441.08      466.87      8.58 o 
  -2   2   2       15.65       15.31      0.30 o 
  -1   2   2     1426.20     1419.20     26.38 o 
   0   2   2     3738.99     3774.39     46.90 o 
   1   2   2     8113.59     7684.21    123.32 o 
   2   2   2     2704.52     2853.13     54.30 o 
   3   2   2     1007.95     1120.29     17.05 o 
   4   2   2       27.83       24.11      0.51 o 
   5   2   2      498.31      483.03      5.56 o 
   6   2   2        7.22        6.77      0.72 o 
   7   2   2        2.74        1.31      0.14 o 
  -7   3   2        6.65        7.77      0.49 o 
  -6   3   2       88.17       85.92      1.05 o 
  -5   3   2      210.12      209.52      2.32 o 
  -4   3   2      125.56      114.11      1.48 o 
  -3   3   2      278.89      268.52      4.24 o 
  -2   3   2      170.60      180.25      2.53 o 
  -1   3   2      974.53     1025.96     14.38 o 
   0   3   2       61.90       49.70      0.69 o 
   1   3   2      393.61      432.08      5.80 o 
   2   3   2     1950.87     2199.86     50.04 o 
   3   3   2       23.83       23.03      0.60 o 
   4   3   2        3.42        4.12      0.14 o 
   5   3   2      202.56      198.44      2.45 o 
   6   3   2       30.79       26.04      0.48 o 
   7   3   2       19.00       21.95      0.41 o 
  -6   4   2        4.87        5.92      0.31 o 
  -5   4   2       65.46       66.57      1.76 o 
  -4   4   2      109.19       98.41      1.06 o 
  -3   4   2      106.02      123.00      2.84 o 
  -2   4   2      154.52      159.68      2.96 o 
  -1   4   2      237.24      251.92      3.82 o 
   0   4   2      382.01      422.94      6.26 o 
   1   4   2        3.24        2.11      0.13 o 
   2   4   2       69.26       72.13      1.37 o 
   3   4   2       16.86       14.21      0.46 o 
   4   4   2        1.99        0.37      0.08 o 
   5   4   2        0.19        0.42      0.14 o 
   6   4   2      113.57      121.46      1.40 o 
  -6   5   2        5.73        9.30      0.23 o 
  -5   5   2      206.68      208.85      2.31 o 
  -4   5   2      198.43      183.35      2.04 o 
  -3   5   2      763.73      725.57     10.14 o 
  -2   5   2        0.43        0.19      0.10 o 
  -1   5   2     1722.75     1749.90     39.93 o 
   0   5   2      150.08      157.58      2.48 o 
   1   5   2      154.78      160.92      2.53 o 
   2   5   2       55.93       59.40      1.25 o 
   3   5   2        0.22        1.11      0.09 o 
   4   5   2      144.69      138.44      1.59 o 
   5   5   2      158.19      151.49      1.73 o 
   6   5   2       16.91       18.71      0.33 o 
  -6   6   2      162.27      162.93      2.07 o 
  -5   6   2        4.97        6.13      0.26 o 
  -4   6   2       77.95       82.99      1.14 o 
  -3   6   2      101.83      105.30      1.37 o 
  -2   6   2      298.75      279.27      3.03 o 
  -1   6   2        0.02        0.94      0.15 o 
   0   6   2       84.40       84.04      1.62 o 
   1   6   2       37.70       36.47      0.58 o 
   2   6   2        4.91        5.78      0.17 o 
   3   6   2      314.75      309.12      3.09 o 
   4   6   2      100.47       84.22      1.19 o 
   5   6   2       36.04       26.06      0.43 o 
   6   6   2      148.24      145.59      3.39 o 
  -5   7   2        1.44        1.71      0.16 o 
  -4   7   2       76.42       78.63      1.08 o 
  -3   7   2      241.04      243.36      2.91 o 
  -2   7   2       17.45       19.58      0.37 o 
  -1   7   2       25.83       26.04      0.41 o 
   0   7   2       67.92       75.72      0.74 o 
   1   7   2       70.70       65.09      0.77 o 
   2   7   2       88.46       90.92      1.27 o 
   3   7   2        9.52       10.50      0.25 o 
   4   7   2      193.02      183.28      2.16 o 
   5   7   2        0.87        0.88      0.18 o 
  -5   8   2        0.00        0.33      0.14 o 
  -4   8   2       12.61       13.80      0.32 o 
  -3   8   2      196.47      202.20      2.84 o 
  -2   8   2       13.92       13.50      0.46 o 
  -1   8   2        1.54        1.39      0.13 o 
   0   8   2       46.32       43.77      0.57 o 
   1   8   2       16.69       15.01      0.30 o 
   2   8   2       21.06       20.48      0.36 o 
   3   8   2       82.14       78.80      0.98 o 
   4   8   2       20.44       22.03      0.41 o 
   5   8   2        0.22        0.13      0.12 o 
  -4   9   2       65.01       63.52      1.15 o 
  -3   9   2       40.66       48.56      0.80 o 
  -2   9   2       50.23       55.85      0.74 o 
  -1   9   2       94.55       97.27      1.17 o 
   0   9   2       11.02       10.38      0.27 o 
   1   9   2      139.92      141.56      1.62 o 
   2   9   2        9.02        9.65      0.23 o 
   3   9   2       20.67       20.36      0.33 o 
   4   9   2        0.06        0.19      0.09 o 
  -3  10   2       19.33       22.27      0.72 o 
  -2  10   2        4.03        4.48      0.24 o 
  -1  10   2       73.09       81.15      0.98 o 
   0  10   2      124.25      134.45      1.72 o 
   1  10   2       20.17       19.29      0.34 o 
   2  10   2       24.11       25.48      0.43 o 
  -7   1   3        5.65        5.99      0.20 o 
  -6   1   3      162.92      167.66      1.74 o 
  -5   1   3       35.34       32.37      0.47 o 
  -4   1   3      226.96      230.13      3.41 o 
  -3   1   3      125.26      127.26      1.91 o 
  -2   1   3        4.58        3.97      0.14 o 
  -1   1   3       86.23       86.06      1.04 o 
   0   1   3      721.45      706.97      8.24 o 
   1   1   3     3738.56     3761.64     48.39 o 
   2   1   3      834.45      849.02     10.38 o 
   3   1   3       66.12       79.55      1.37 o 
   4   1   3      194.64      184.22      3.33 o 
   5   1   3      126.48      118.85      1.60 o 
   6   1   3       90.08       96.51      1.27 o 
   7   1   3       58.64       58.43      0.89 o 
  -7   2   3      112.34      114.69      1.42 o 
  -6   2   3      211.73      212.65      2.33 o 
  -5   2   3      588.70      557.71      5.80 o 
  -4   2   3        6.92        8.88      0.24 o 
  -3   2   3      540.59      565.36      7.99 o 
  -2   2   3     1277.74     1347.76     16.98 o 
  -1   2   3      791.03      768.40      8.84 o 
   0   2   3        3.95        2.44      0.13 o 
   1   2   3     5842.11     6284.36     76.76 o 
   2   2   3       43.07       32.19      0.54 o 
   3   2   3     1777.50     1861.53     28.18 o 
   4   2   3       20.42       24.08      6.99 o 
   5   2   3       80.73       84.35      1.16 o 
   6   2   3       18.04       16.36      0.42 o 
   7   2   3       87.49      100.68      1.85 o 
  -7   3   3       35.62       39.35      0.79 o 
  -6   3   3      133.22      134.42      1.54 o 
  -5   3   3      470.09      448.46      4.71 o 
  -4   3   3      522.30      499.51      5.45 o 
  -3   3   3      339.73      365.78      5.70 o 
  -2   3   3       43.59       43.64      0.66 o 
  -1   3   3       46.40       44.85      0.60 o 
   0   3   3      284.73      248.44      3.15 o 
   1   3   3       50.35       46.73      0.73 o 
   2   3   3       51.38       55.88      1.57 o 
   3   3   3       49.39       69.20      1.43 o 
   4   3   3       68.65       63.03      0.70 o 
   5   3   3       27.22       31.11      0.50 o 
   6   3   3        7.01        8.88      0.26 o 
   7   3   3       10.85       14.91      0.39 o 
  -6   4   3       16.29       19.59      0.36 o 
  -5   4   3       21.26       20.54      0.39 o 
  -4   4   3        0.27        0.73      0.09 o 
  -3   4   3       97.48      109.43      2.56 o 
  -2   4   3        0.14        0.85      0.16 o 
  -1   4   3      725.28      686.46      8.58 o 
   0   4   3       18.84       17.74      0.35 o 
   1   4   3     2183.80     2366.93     31.47 o 
   2   4   3       73.78       82.93      1.42 o 
   3   4   3        0.30        0.24      0.08 o 
   4   4   3       29.91       37.80      0.56 o 
   5   4   3        9.32       17.86      0.36 o 
   6   4   3        0.01        1.24      0.84 o 
  -6   5   3      286.65      293.76      3.42 o 
  -5   5   3        8.96       10.21      0.26 o 
  -4   5   3        5.95        5.47      0.23 o 
  -3   5   3       98.73      104.16      1.68 o 
  -2   5   3       20.19       18.45      0.53 o 
  -1   5   3      655.02      621.17     10.16 o 
   0   5   3       97.95       89.66      1.50 o 
   1   5   3       24.61       24.44      0.53 o 
   2   5   3        1.55        0.80      0.18 o 
   3   5   3       74.86       81.35      1.02 o 
   4   5   3        4.85        7.46      0.23 o 
   5   5   3      109.14      110.21      1.31 o 
   6   5   3        9.38        6.10      0.18 o 
  -6   6   3       94.03       96.57      2.04 o 
  -5   6   3       26.66       25.77      0.48 o 
  -4   6   3      107.40      104.76      1.23 o 
  -3   6   3      284.31      262.84      3.11 o 
  -2   6   3     1030.70      999.41     13.86 o 
  -1   6   3      143.03      143.88      1.88 o 
   0   6   3       95.62      105.71      1.43 o 
   1   6   3        3.66        1.82      0.12 o 
   2   6   3      177.44      161.42      1.69 o 
   3   6   3       54.31       45.51      0.55 o 
   4   6   3      281.97      298.63      4.87 o 
   5   6   3       38.79       31.94      0.49 o 
   6   6   3       96.07      100.23      2.40 o 
  -5   7   3       94.72       97.91      1.45 o 
  -4   7   3       78.19       80.45      1.09 o 
  -3   7   3       32.07       35.78      0.61 o 
  -2   7   3      119.01      111.39      3.23 o 
  -1   7   3      273.54      255.88      2.74 o 
   0   7   3      548.46      510.88      4.05 o 
   1   7   3       57.42       54.70      0.68 o 
   2   7   3       21.85       21.25      0.38 o 
   3   7   3        3.77        4.81      0.18 o 
   4   7   3       29.45       34.36      0.52 o 
   5   7   3        2.60        1.14      0.11 o 
  -5   8   3        1.13        1.46      0.22 o 
  -4   8   3      281.88      299.44      3.47 o 
  -3   8   3      304.67      314.61      5.04 o 
  -2   8   3      466.75      461.83      5.56 o 
  -1   8   3       46.63       45.12      0.65 o 
   0   8   3       59.89       54.33      0.67 o 
   1   8   3        3.76        3.17      0.16 o 
   2   8   3      341.43      339.40      3.32 o 
   3   8   3       27.82       31.25      0.57 o 
   4   8   3      172.30      170.84      3.39 o 
  -4   9   3        1.27        0.73      0.12 o 
  -3   9   3        0.02        0.34      0.20 o 
  -2   9   3        0.01        0.23      0.09 o 
  -1   9   3      739.03      749.27      7.67 o 
   0   9   3      154.01      159.57      1.80 o 
   1   9   3       59.40       55.76      0.99 o 
   2   9   3       59.05       61.92      0.89 o 
   3   9   3       50.87       50.30      0.61 o 
   4   9   3        5.55        5.17      0.32 o 
  -3  10   3       67.15       67.59      1.69 o 
  -2  10   3      229.51      245.90      3.94 o 
  -1  10   3       20.24       22.63      0.42 o 
   0  10   3      206.60      211.12      2.57 o 
   1  10   3      138.92      137.05      1.53 o 
   2  10   3       87.96       76.30      1.13 o 
  -7   0   4       76.85       76.92      1.44 o 
  -6   0   4      305.00      305.20      4.32 o 
  -5   0   4      755.00      764.92     11.89 o 
  -4   0   4      514.52      506.06      8.76 o 
  -3   0   4      446.06      501.55     10.93 o 
  -2   0   4        8.68        7.87      0.28 o 
  -1   0   4      481.90      419.97      7.73 o 
   0   0   4      412.71      384.37      9.10 o 
   1   0   4     1067.35     1050.07     17.57 o 
   2   0   4     1966.80     2035.14     43.30 o 
   3   0   4     2502.23     2774.53    130.10 o 
   4   0   4      523.03      539.04     13.12 o 
   5   0   4      174.64      172.55      2.95 o 
   6   0   4        2.73        3.84      0.27 o 
   7   0   4      193.92      213.09      4.84 o 
  -7   1   4        4.66        5.12      0.20 o 
  -6   1   4       55.19       58.78      0.72 o 
  -5   1   4        1.21        2.20      0.13 o 
  -4   1   4      227.63      220.13      2.84 o 
  -3   1   4       38.79       33.28      0.61 o 
  -2   1   4      168.26      167.66      2.19 o 
  -1   1   4      772.32      756.07      8.75 o 
   0   1   4     2170.88     2183.18     25.26 o 
   1   1   4       26.61       19.55      0.34 o 
   2   1   4      119.08      112.65      2.20 o 
   3   1   4     1807.83     1921.59     29.09 o 
   4   1   4      284.60      291.47      7.02 o 
   5   1   4      184.21      181.37      2.23 o 
   6   1   4      372.78      369.77      7.66 o 
   7   1   4        9.86       12.96      0.37 o 
  -7   2   4        2.45        3.78      0.25 o 
  -6   2   4       31.49       31.03      0.49 o 
  -5   2   4     1150.18     1126.67     10.60 o 
  -4   2   4        7.14        4.52      0.21 o 
  -3   2   4       88.96      109.46      1.68 o 
  -2   2   4        0.13        0.41      0.07 o 
  -1   2   4       66.73       55.92      0.71 o 
   0   2   4      441.55      456.48      5.30 o 
   1   2   4     1364.57     1414.00     18.84 o 
   2   2   4        0.41        3.21      0.16 o 
   3   2   4       40.34       45.28      1.06 o 
   4   2   4       24.10       30.33      0.54 o 
   5   2   4       36.14       39.36      0.64 o 
   6   2   4      201.50      203.56      2.45 o 
   7   2   4        4.86        4.75      0.18 o 
  -7   3   4       12.37        9.28      0.46 o 
  -6   3   4       70.24       71.38      0.90 o 
  -5   3   4       38.15       36.11      0.55 o 
  -4   3   4      671.85      631.79      6.29 o 
  -3   3   4        0.35        0.19      0.10 o 
  -2   3   4      501.70      535.03      6.81 o 
  -1   3   4     2281.93     2311.70     50.49 o 
   0   3   4     1026.94     1104.02     14.97 o 
   1   3   4     1150.18     1190.11     19.32 o 
   2   3   4       11.30        7.09      0.28 o 
   3   3   4      537.44      600.27     10.56 o 
   4   3   4      124.03      119.39      1.20 o 
   5   3   4      170.50      167.13      2.08 o 
   6   3   4       25.40       31.85      0.54 o 
  -6   4   4        0.44        1.35      0.12 o 
  -5   4   4      194.11      196.61      2.18 o 
  -4   4   4       37.74       35.44      0.53 o 
  -3   4   4      172.62      160.91      2.70 o 
  -2   4   4      295.21      327.23      5.01 o 
  -1   4   4      189.99      221.02      2.86 o 
   0   4   4     1173.75     1216.93     19.21 o 
   1   4   4      125.52      142.55      2.03 o 
   2   4   4       65.25       90.89      1.55 o 
   3   4   4       37.34       39.69      0.55 o 
   4   4   4       82.79       84.01      1.24 o 
   5   4   4      101.96       81.85      1.02 o 
   6   4   4      403.17      392.51      4.51 o 
  -6   5   4       74.76       73.64      1.28 o 
  -5   5   4        2.39        2.43      0.19 o 
  -4   5   4      200.10      201.05      2.22 o 
  -3   5   4      105.79      100.35      1.20 o 
  -2   5   4      490.34      472.08      8.21 o 
  -1   5   4       75.97       84.17      2.41 o 
   0   5   4     1428.38     1427.72     20.86 o 
   1   5   4      492.91      518.00     10.25 o 
   2   5   4      264.85      267.85      2.89 o 
   3   5   4       89.32       84.93      0.86 o 
   4   5   4      267.88      302.38      3.25 o 
   5   5   4      128.15      111.63      1.44 o 
   6   5   4       98.93       99.26      1.69 o 
  -6   6   4       68.29       78.81      1.40 o 
  -5   6   4        5.13        5.42      0.25 o 
  -4   6   4       81.06       80.00      0.98 o 
  -3   6   4       62.77       68.57      2.90 o 
  -2   6   4       69.43       65.49      1.06 o 
  -1   6   4        9.01        8.65      0.30 o 
   0   6   4      126.48      117.37      1.35 o 
   1   6   4       60.36       50.47      0.68 o 
   2   6   4       28.45       31.13      0.37 o 
   3   6   4        1.91        2.48      0.14 o 
   4   6   4       28.72       30.82      0.51 o 
   5   6   4        0.53        0.38      0.14 o 
  -5   7   4      147.44      153.30      5.83 o 
  -4   7   4       55.02       57.00      1.09 o 
  -3   7   4       54.21       52.41      0.79 o 
  -2   7   4      106.72      108.50      1.95 o 
  -1   7   4       25.38       27.09      0.51 o 
   0   7   4       26.82       25.36      0.39 o 
   1   7   4       88.00      104.72      1.20 o 
   2   7   4       51.48       49.35      0.64 o 
   3   7   4       14.85       10.95      0.24 o 
   4   7   4       24.07       24.06      0.48 o 
   5   7   4       37.78       38.01      0.58 o 
  -4   8   4      131.32      141.24      2.02 o 
  -3   8   4      102.99      104.24      1.87 o 
  -2   8   4        3.78        3.87      0.29 o 
  -1   8   4       28.54       28.42      0.47 o 
   0   8   4      170.00      177.85      1.68 o 
   1   8   4      356.95      347.35      3.40 o 
   2   8   4       49.61       47.09      0.62 o 
   3   8   4        5.84        4.97      0.17 o 
   4   8   4       16.87       19.65      0.37 o 
  -4   9   4        0.79        1.17      0.21 o 
  -3   9   4        1.41        2.06      0.41 o 
  -2   9   4        4.26        5.38      0.30 o 
  -1   9   4        2.73        2.19      0.18 o 
   0   9   4        1.12        1.46      0.14 o 
   1   9   4       74.15       73.16      1.25 o 
   2   9   4      137.00      124.93      1.32 o 
   3   9   4       12.25       13.37      0.25 o 
  -2  10   4       71.32       79.65      2.00 o 
  -1  10   4        2.20        2.77      0.19 o 
   0  10   4        6.57        8.09      0.29 o 
   1  10   4        2.14        2.55      0.19 o 
   2  10   4       18.03       18.78      0.41 o 
  -7   1   5        3.53        2.99      0.33 o 
  -6   1   5       56.15       60.55      0.73 o 
  -5   1   5       60.94       63.02      0.77 o 
  -4   1   5      133.84      131.54      1.45 o 
  -3   1   5       77.63       78.92      1.81 o 
  -2   1   5     2183.65     2448.29     51.81 o 
  -1   1   5      545.90      531.92      6.51 o 
   0   1   5       38.39       41.08      0.53 o 
   1   1   5       60.35       55.50      0.71 o 
   2   1   5      665.92      702.64     10.23 o 
   3   1   5      179.95      170.70      2.76 o 
   4   1   5      303.93      296.64      4.27 o 
   5   1   5       25.98       24.40      0.46 o 
   6   1   5        3.44        2.80      0.20 o 
  -7   2   5        2.55        5.47      0.27 o 
  -6   2   5        6.48        6.76      0.24 o 
  -5   2   5        9.20        8.18      0.23 o 
  -4   2   5      631.56      587.86      6.12 o 
  -3   2   5        0.34        0.27      0.10 o 
  -2   2   5        9.24        9.53      0.26 o 
  -1   2   5      340.41      348.76      4.08 o 
   0   2   5      143.74      168.54      2.19 o 
   1   2   5      161.18      143.37      2.34 o 
   2   2   5      509.26      518.27      7.84 o 
   3   2   5      433.67      419.98      7.45 o 
   4   2   5       10.60       11.59      0.25 o 
   5   2   5       78.92       67.36      0.96 o 
   6   2   5        0.06        0.98      0.12 o 
  -7   3   5      349.84      350.33      7.86 o 
  -6   3   5        2.60        1.62      0.15 o 
  -5   3   5      244.64      239.98      2.97 o 
  -4   3   5        1.42        1.68      0.16 o 
  -3   3   5      947.95      931.00     15.62 o 
  -2   3   5     1450.20     1602.42     24.70 o 
  -1   3   5     1961.33     2181.99     38.71 o 
   0   3   5      669.61      746.39      9.95 o 
   1   3   5       17.98       23.69      0.62 o 
   2   3   5     2776.30     2948.23     47.50 o 
   3   3   5      860.72      853.19     14.88 o 
   4   3   5       28.97       27.61      0.40 o 
   5   3   5      114.83      122.23      1.57 o 
   6   3   5      114.35      115.62      1.46 o 
  -6   4   5        2.61        1.90      0.19 o 
  -5   4   5       58.00       64.06      0.95 o 
  -4   4   5      669.52      659.31      7.70 o 
  -3   4   5      147.31      143.29      2.68 o 
  -2   4   5      247.05      257.10      4.50 o 
  -1   4   5      945.69     1015.42     17.74 o 
   0   4   5       25.34       27.26      0.50 o 
   1   4   5      378.01      366.87      5.00 o 
   2   4   5     1058.95     1145.36     22.35 o 
   3   4   5       22.05       27.63      0.43 o 
   4   4   5        0.07        0.96      0.09 o 
   5   4   5       20.39       16.57      0.33 o 
   6   4   5      302.01      347.25      4.01 o 
  -6   5   5        3.85        4.51      0.19 o 
  -5   5   5       64.05       68.93      1.00 o 
  -4   5   5      830.93      821.25     12.40 o 
  -3   5   5       21.31       22.33      0.41 o 
  -2   5   5       99.51      100.44      2.83 o 
  -1   5   5      372.65      383.76      5.83 o 
   0   5   5      138.43      129.91      1.90 o 
   1   5   5      492.84      470.30      6.49 o 
   2   5   5       21.79       23.90      0.37 o 
   3   5   5       46.65       57.69      0.79 o 
   4   5   5        0.07        0.20      0.09 o 
   5   5   5       12.29        9.23      0.31 o 
   6   5   5       22.01       16.83      0.32 o 
  -5   6   5       14.21       17.72      0.49 o 
  -4   6   5       53.60       54.74      0.82 o 
  -3   6   5        0.09        1.09      0.14 o 
  -2   6   5       65.25       59.36      1.05 o 
  -1   6   5      448.77      432.16      8.57 o 
   0   6   5        3.78        4.04      0.16 o 
   1   6   5      778.20      743.47      6.92 o 
   2   6   5       12.16       16.41      0.30 o 
   3   6   5       18.57       16.08      0.32 o 
   4   6   5       38.08       42.10      0.57 o 
   5   6   5        3.73        4.66      0.17 o 
  -5   7   5        9.40        9.67      0.35 o 
  -4   7   5      241.70      250.66      3.45 o 
  -3   7   5      179.13      178.35      3.01 o 
  -2   7   5      857.26      853.07     13.17 o 
  -1   7   5       36.66       40.27      0.60 o 
   0   7   5      124.68      115.39      1.24 o 
   1   7   5      180.77      172.18      2.14 o 
   2   7   5      234.96      225.95      2.72 o 
   3   7   5      146.00      139.52      1.38 o 
   4   7   5       37.69       35.93      0.50 o 
   5   7   5       10.13        9.56      0.28 o 
  -4   8   5       64.47       75.45      1.38 o 
  -3   8   5      306.58      320.80      5.13 o 
  -2   8   5       27.45       29.27      0.73 o 
  -1   8   5      111.92      111.00      1.49 o 
   0   8   5        6.25        6.61      0.20 o 
   1   8   5     1030.29      996.96     11.00 o 
   2   8   5       48.16       44.86      0.66 o 
   3   8   5       54.99       53.18      0.73 o 
   4   8   5        2.36        3.18      0.23 o 
  -3   9   5      221.05      233.57      3.76 o 
  -2   9   5       92.00       95.99      2.13 o 
  -1   9   5       37.59       35.49      0.60 o 
   0   9   5      153.90      151.84      3.09 o 
   1   9   5       34.16       33.31      1.01 o 
   2   9   5       27.78       28.32      0.46 o 
   3   9   5      192.07      198.56      3.23 o 
  -2  10   5        6.73        6.95      0.28 o 
  -1  10   5        7.06        6.41      0.21 o 
   0  10   5       18.88       17.96      0.43 o 
   1  10   5      119.52      113.89      1.46 o 
   2  10   5       77.23       78.46      2.81 o 
  -6   0   6      116.09      124.73      2.44 o 
  -5   0   6        0.02        0.71      0.48 o 
  -4   0   6      250.02      245.28      3.62 o 
  -3   0   6     2235.93     2350.38     55.41 o 
  -2   0   6     2444.21     2646.01     85.86 o 
  -1   0   6     1742.54     1866.65     48.49 o 
   0   0   6     3068.31     3292.77    109.46 o 
   1   0   6     1098.75     1128.01     18.48 o 
   2   0   6       38.59       33.49      0.69 o 
   3   0   6      148.19      153.07      3.92 o 
   4   0   6      184.00      179.69      2.62 o 
   5   0   6       96.24       93.63      1.72 o 
   6   0   6        1.17        1.04      0.15 o 
  -7   1   6        0.20        0.20      0.18 o 
  -6   1   6        7.78        7.85      0.24 o 
  -5   1   6      623.17      603.69      6.55 o 
  -4   1   6      382.59      378.67      3.86 o 
  -3   1   6      475.49      471.16      8.03 o 
  -2   1   6       49.25       41.01      0.90 o 
  -1   1   6     1571.67     1750.57     24.52 o 
   0   1   6      492.63      531.33      6.94 o 
   1   1   6       92.34       92.45      1.27 o 
   2   1   6       10.35       14.86      0.32 o 
   3   1   6      560.52      560.27      9.52 o 
   4   1   6      158.50      162.15      1.51 o 
   5   1   6      267.41      273.60      4.97 o 
   6   1   6        1.84        2.43      0.18 o 
  -6   2   6        0.25        0.66      0.19 o 
  -5   2   6        9.03       11.93      0.30 o 
  -4   2   6       85.75       80.40      0.90 o 
  -3   2   6      364.01      393.29      7.93 o 
  -2   2   6      413.47      439.54      6.48 o 
  -1   2   6      460.88      486.87      6.39 o 
   0   2   6     2230.81     2403.09     31.86 o 
   1   2   6      113.91      107.43      1.55 o 
   2   2   6      101.18      104.38      1.53 o 
   3   2   6      457.15      459.09      8.14 o 
   4   2   6      176.53      164.83      1.67 o 
   5   2   6       71.90       66.57      0.95 o 
   6   2   6      133.95      149.92      2.58 o 
  -6   3   6      302.45      308.11      4.36 o 
  -5   3   6        1.25        1.42      0.14 o 
  -4   3   6      457.31      450.90      4.68 o 
  -3   3   6      149.87      148.84      3.22 o 
  -2   3   6       42.90       50.25      1.02 o 
  -1   3   6      427.89      475.18      6.39 o 
   0   3   6      360.32      411.51      5.57 o 
   1   3   6      365.96      366.40      6.38 o 
   2   3   6      186.76      204.12      3.22 o 
   3   3   6      172.88      158.42      1.89 o 
   4   3   6        5.47        4.92      0.22 o 
   5   3   6      187.29      203.89      3.04 o 
   6   3   6      111.31      107.46      1.36 o 
  -6   4   6        3.73        3.92      0.19 o 
  -5   4   6      324.76      316.12      4.89 o 
  -4   4   6      518.54      500.78      7.91 o 
  -3   4   6      239.57      226.64      3.36 o 
  -2   4   6        0.04        0.51      0.28 o 
  -1   4   6      397.25      415.66      9.44 o 
   0   4   6     1163.82     1297.34     20.66 o 
   1   4   6      882.94      923.60     15.00 o 
   2   4   6        5.61        9.09      0.35 o 
   3   4   6       11.45       16.23      0.28 o 
   4   4   6        6.47        6.20      0.20 o 
   5   4   6      218.40      214.83      2.62 o 
   6   4   6       15.28       21.65      0.46 o 
  -6   5   6      211.61      208.78      2.98 o 
  -5   5   6       60.30       61.57      0.91 o 
  -4   5   6        0.08        1.30      0.80 o 
  -3   5   6      145.23      143.32      1.56 o 
  -2   5   6       48.79       48.96      1.22 o 
  -1   5   6      167.16      184.47      2.85 o 
   0   5   6      524.12      492.15      6.69 o 
   1   5   6      186.82      182.95      2.63 o 
   2   5   6      643.10      619.43      6.05 o 
   3   5   6       28.35       29.51      0.45 o 
   4   5   6       51.38       55.87      0.71 o 
   5   5   6        4.68        2.71      0.17 o 
   6   5   6      122.67      116.77      2.76 o 
  -5   6   6        0.24        0.69      0.12 o 
  -4   6   6        2.02        2.46      0.21 o 
  -3   6   6      135.50      135.30      3.32 o 
  -2   6   6       51.50       55.36      0.95 o 
  -1   6   6       28.71       29.34      0.50 o 
   0   6   6       56.07       51.12      0.70 o 
   1   6   6       92.70       84.52      1.07 o 
   2   6   6      165.82      154.12      1.92 o 
   3   6   6        9.16       13.63      0.29 o 
   4   6   6       41.79       38.10      0.59 o 
   5   6   6       99.24       98.94      1.85 o 
  -5   7   6       11.35       11.44      0.37 o 
  -4   7   6        0.11        0.23      0.12 o 
  -3   7   6       13.13       14.37      0.48 o 
  -2   7   6        8.68        8.76      0.38 o 
  -1   7   6       10.64       12.43      0.29 o 
   0   7   6      242.58      227.35      2.75 o 
   1   7   6       96.10       94.62      1.18 o 
   2   7   6        0.01        0.41      0.09 o 
   3   7   6        2.58        1.96      0.15 o 
   4   7   6       15.63       14.67      0.31 o 
   5   7   6       18.31       23.63      0.74 o 
  -4   8   6        0.96        0.92      0.15 o 
  -3   8   6       39.44       43.17      0.92 o 
  -2   8   6        8.57        9.01      0.38 o 
  -1   8   6       35.48       38.91      0.81 o 
   0   8   6       70.26       65.74      0.88 o 
   1   8   6       63.69       67.18      1.13 o 
   2   8   6       15.77       15.25      0.36 o 
   3   8   6        0.13        1.05      0.11 o 
   4   8   6       11.97       10.19      0.83 o 
  -3   9   6        5.42        6.30      0.31 o 
  -2   9   6       51.94       53.90      1.07 o 
  -1   9   6       34.09       35.84      0.60 o 
   0   9   6       57.59       63.48      0.93 o 
   1   9   6      123.23      124.82      1.60 o 
   2   9   6      148.58      138.30      1.59 o 
   3   9   6        3.44        2.85      0.16 o 
  -2  10   6       22.06       22.14      0.51 o 
  -1  10   6      191.73      174.42      4.03 o 
   0  10   6       15.60       19.05      0.88 o 
   1  10   6       13.93       15.28      0.32 o 
   2  10   6        0.22        0.21      0.17 o 
  -6   1   7      195.48      188.37      2.17 o 
  -5   1   7        0.15        1.02      0.18 o 
  -4   1   7       28.71       28.87      0.41 o 
  -3   1   7        6.62        7.55      0.37 o 
  -2   1   7      651.43      690.26     10.12 o 
  -1   1   7      781.53      887.19     11.57 o 
   0   1   7       47.40       58.85      1.08 o 
   1   1   7      118.68      138.20      1.79 o 
   2   1   7       69.72       70.93      1.34 o 
   3   1   7       87.84       85.13      1.65 o 
   4   1   7      456.80      447.45      4.84 o 
   5   1   7       15.99       17.19      0.51 o 
   6   1   7       19.68       20.03      0.53 o 
  -6   2   7      131.83      136.14      1.80 o 
  -5   2   7       41.34       45.12      0.68 o 
  -4   2   7       33.02       35.17      0.47 o 
  -3   2   7      352.93      348.59      6.02 o 
  -2   2   7      239.47      266.03      4.00 o 
  -1   2   7      630.65      663.89      8.70 o 
   0   2   7     3552.04     4040.46     80.48 o 
   1   2   7      179.23      179.95      2.71 o 
   2   2   7      165.26      155.06      2.21 o 
   3   2   7      235.74      233.62      2.72 o 
   4   2   7       66.52       59.31      0.92 o 
   5   2   7      136.84      131.69      3.75 o 
   6   2   7       24.22       17.80      0.49 o 
  -6   3   7      175.50      167.53      2.48 o 
  -5   3   7        1.39        0.86      0.11 o 
  -4   3   7        7.43        8.01      0.27 o 
  -3   3   7      147.67      150.66      1.97 o 
  -2   3   7      187.54      174.70      3.06 o 
  -1   3   7     2043.36     2245.97     35.96 o 
   0   3   7        2.45        4.55      0.25 o 
   1   3   7      456.40      521.30     10.02 o 
   2   3   7      168.42      159.90      2.58 o 
   3   3   7      451.23      445.14      5.00 o 
   4   3   7      262.90      268.99      4.11 o 
   5   3   7       77.80       69.70      2.38 o 
   6   3   7      137.08      132.65      1.90 o 
  -6   4   7      248.46      253.85      5.06 o 
  -5   4   7        0.17        0.42      0.13 o 
  -4   4   7      172.74      166.76      2.18 o 
  -3   4   7      222.63      202.95      2.26 o 
  -2   4   7        3.77        4.77      0.25 o 
  -1   4   7      118.22      115.80      2.10 o 
   0   4   7      357.30      372.71      5.99 o 
   1   4   7      657.16      604.49     11.07 o 
   2   4   7      775.29      747.39      8.28 o 
   3   4   7      250.43      227.41      2.18 o 
   4   4   7        2.53        3.69      0.18 o 
   5   4   7       84.34       89.54      1.39 o 
   6   4   7       32.70       29.41      0.54 o 
  -6   5   7       12.13       11.94      0.54 o 
  -5   5   7       51.86       53.95      1.23 o 
  -4   5   7       98.49       99.43      1.54 o 
  -3   5   7      255.65      235.29      2.89 o 
  -2   5   7      172.19      160.65      2.51 o 
  -1   5   7      135.10      129.17      3.22 o 
   0   5   7       40.33       47.04      1.23 o 
   1   5   7       64.49       69.66      1.11 o 
   2   5   7       55.22       52.69      0.65 o 
   3   5   7       44.00       39.93      1.47 o 
   4   5   7       23.62       30.81      0.46 o 
   5   5   7        7.20        9.09      0.41 o 
  -5   6   7       28.45       26.13      0.67 o 
  -4   6   7      363.13      375.36      4.34 o 
  -3   6   7      738.35      735.54     11.39 o 
  -2   6   7      182.08      170.91      4.79 o 
  -1   6   7       92.53       86.15      1.15 o 
   0   6   7       33.04       34.32      0.40 o 
   1   6   7      963.08      917.32      8.12 o 
   2   6   7     1225.08     1215.80     17.15 o 
   3   6   7       18.72       22.89      0.38 o 
   4   6   7        0.04        0.47      0.30 o 
   5   6   7       17.77       19.36      0.62 o 
  -4   7   7       35.31       35.36      0.78 o 
  -3   7   7      126.88      125.60      2.20 o 
  -2   7   7      309.86      295.79      4.04 o 
  -1   7   7       40.27       39.39      0.74 o 
   0   7   7      223.42      216.12      2.23 o 
   1   7   7        0.24        0.92      0.12 o 
   2   7   7      238.35      243.19      3.05 o 
   3   7   7       40.97       39.30      0.54 o 
   4   7   7      168.90      154.09      1.98 o 
  -4   8   7       20.09       19.68      0.48 o 
  -3   8   7      126.71      147.17      2.49 o 
  -2   8   7      232.94      240.07      5.24 o 
  -1   8   7      282.44      279.31      3.38 o 
   0   8   7        1.97        2.87      0.17 o 
   1   8   7        8.30        7.88      0.24 o 
   2   8   7      132.34      126.15      3.11 o 
   3   8   7       43.30       44.41      0.97 o 
   4   8   7        0.18        0.78      0.17 o 
  -3   9   7       23.75       22.83      0.53 o 
  -2   9   7        9.69        8.06      0.46 o 
  -1   9   7      129.88      136.69      2.32 o 
   0   9   7        0.13        0.26      0.09 o 
   1   9   7       29.54       29.35      0.48 o 
   2   9   7        0.07        0.20      0.08 o 
   3   9   7       50.42       52.00      2.41 o 
  -1  10   7       15.56       14.78      0.55 o 
   0  10   7       45.60       44.08      1.19 o 
   1  10   7       18.33       18.37      0.62 o 
  -6   0   8       16.87       19.08      0.59 o 
  -5   0   8       98.86      100.12      1.94 o 
  -4   0   8       42.96       37.88      0.65 o 
  -3   0   8      438.53      404.91      9.88 o 
  -2   0   8       41.42       29.94      0.76 o 
  -1   0   8        5.52        9.74      0.84 o 
   0   0   8       15.46       16.27      0.56 o 
   1   0   8     1506.96     1575.46     28.90 o 
   2   0   8      266.09      272.40      5.22 o 
   3   0   8       40.08       45.30      1.03 o 
   4   0   8       17.91       15.69      0.53 o 
   5   0   8      107.69      104.91      2.02 o 
   6   0   8        0.65        1.52      0.28 o 
  -6   1   8      539.98      524.61      5.69 o 
  -5   1   8       27.41       22.98      0.43 o 
  -4   1   8      203.12      183.80      1.86 o 
  -3   1   8      273.08      267.83      4.70 o 
  -2   1   8      479.28      520.39      7.67 o 
  -1   1   8        0.01        0.39      0.08 o 
   0   1   8     2771.06     2935.15     38.21 o 
   1   1   8      832.55      786.68     11.07 o 
   2   1   8      229.74      224.12      3.06 o 
   3   1   8      246.20      242.82      3.36 o 
   4   1   8       25.73       24.47      0.48 o 
   5   1   8       17.99       16.63      0.46 o 
   6   1   8      103.36      107.50      2.68 o 
  -6   2   8      207.01      208.64      2.37 o 
  -5   2   8       99.43       91.41      1.18 o 
  -4   2   8      132.33      118.02      1.66 o 
  -3   2   8      363.34      344.47      3.85 o 
  -2   2   8      232.25      244.79      4.01 o 
  -1   2   8      852.46      958.56     13.76 o 
   0   2   8       46.89       63.85      1.18 o 
   1   2   8      737.53      805.60     12.66 o 
   2   2   8      372.35      364.10      5.37 o 
   3   2   8       18.34       13.64      0.34 o 
   4   2   8       12.87       11.99      0.34 o 
   5   2   8      239.53      225.38      2.86 o 
   6   2   8       79.69       77.54      2.02 o 
  -6   3   8        7.21        8.95      0.37 o 
  -5   3   8      183.60      174.70      2.05 o 
  -4   3   8      183.74      176.96      2.07 o 
  -3   3   8      178.06      174.41      1.94 o 
  -2   3   8      166.02      163.30      2.90 o 
  -1   3   8     1047.42     1083.24     16.97 o 
   0   3   8        5.17        8.52      0.30 o 
   1   3   8      142.07      147.14      2.51 o 
   2   3   8      425.49      424.83      7.16 o 
   3   3   8       37.00       31.69      0.49 o 
   4   3   8      250.86      236.81      3.01 o 
   5   3   8        1.77        3.36      0.27 o 
   6   3   8        1.00        0.94      0.20 o 
  -6   4   8        2.83        2.49      0.20 o 
  -5   4   8       21.50       20.16      0.50 o 
  -4   4   8       12.98       13.31      0.35 o 
  -3   4   8        9.36       12.39      0.40 o 
  -2   4   8       12.29       12.17      0.39 o 
  -1   4   8       77.17       82.61      1.58 o 
   0   4   8      173.56      171.93      2.91 o 
   1   4   8        0.00        0.95      0.24 o 
   2   4   8     1015.87      946.70      9.30 o 
   3   4   8       49.61       48.06      1.31 o 
   4   4   8        4.10        3.54      0.21 o 
   5   4   8        1.03        0.69      0.16 o 
   6   4   8        0.72        1.18      0.20 o 
  -6   5   8        1.67        0.42      0.17 o 
  -5   5   8      188.26      189.07      6.61 o 
  -4   5   8     1067.68     1019.03     14.72 o 
  -3   5   8       65.70       65.13      1.46 o 
  -2   5   8      279.16      263.17      3.18 o 
  -1   5   8      509.19      489.07      8.04 o 
   0   5   8      383.35      362.17      3.92 o 
   1   5   8      196.41      195.35      1.94 o 
   2   5   8      114.21      114.69      1.41 o 
   3   5   8      255.52      249.83      4.96 o 
   4   5   8       96.70       96.04      1.09 o 
   5   5   8       80.63       86.48      1.91 o 
  -5   6   8        0.05        1.91      0.31 o 
  -4   6   8       31.55       30.65      0.62 o 
  -3   6   8      113.61      109.52      2.07 o 
  -2   6   8       21.60       21.32      0.63 o 
  -1   6   8      127.67      130.69      1.92 o 
   0   6   8      160.77      155.23      2.31 o 
   1   6   8      460.10      427.22      6.59 o 
   2   6   8      218.26      206.39      2.38 o 
   3   6   8        1.95        2.66      0.16 o 
   4   6   8        5.57        3.36      0.18 o 
   5   6   8       10.02       10.53      0.53 o 
  -4   7   8        0.55        0.33      0.21 o 
  -3   7   8       87.25       90.77      2.36 o 
  -2   7   8      284.85      271.70      4.66 o 
  -1   7   8       25.88       24.24      0.54 o 
   0   7   8        0.35        0.53      0.11 o 
   1   7   8      224.73      213.49      2.23 o 
   2   7   8      179.78      182.43      2.33 o 
   3   7   8        0.56        0.92      0.11 o 
   4   7   8       44.64       51.50      0.86 o 
  -4   8   8       14.66       12.75      0.53 o 
  -3   8   8        3.45        2.78      0.33 o 
  -2   8   8       15.05       17.37      0.74 o 
  -1   8   8       56.10       53.35      0.92 o 
   0   8   8       63.55       59.44      1.06 o 
   1   8   8       22.43       20.16      0.44 o 
   2   8   8        7.96        8.51      0.24 o 
   3   8   8       95.13       98.22      2.03 o 
  -2   9   8       15.94       18.19      0.70 o 
  -1   9   8        3.95        4.08      0.30 o 
   0   9   8       82.29       81.62      1.07 o 
   1   9   8       40.59       44.76      1.00 o 
   2   9   8       32.37       30.84      0.57 o 
  -6   1   9        0.56        0.73      0.10 o 
  -5   1   9       25.93       26.52      0.63 o 
  -4   1   9        7.77        8.65      0.25 o 
  -3   1   9       59.92       59.80      0.75 o 
  -2   1   9      123.07      122.67      1.77 o 
  -1   1   9       60.45       75.08      1.13 o 
   0   1   9       81.84       88.55      1.30 o 
   1   1   9       24.47       26.88      0.54 o 
   2   1   9       45.14       45.83      0.93 o 
   3   1   9       40.82       36.20      0.57 o 
   4   1   9        5.58        4.37      0.22 o 
   5   1   9       23.68       22.99      0.46 o 
   6   1   9        7.97        7.16      0.42 o 
  -6   2   9       10.34        8.10      0.22 o 
  -5   2   9      437.42      428.14      4.71 o 
  -4   2   9        9.03       10.36      0.28 o 
  -3   2   9      140.86      131.07      1.38 o 
  -2   2   9      527.22      532.98      8.86 o 
  -1   2   9       34.26       31.58      0.63 o 
   0   2   9       91.98       98.87      1.74 o 
   1   2   9        0.30        1.52      0.23 o 
   2   2   9       22.79       22.50      0.74 o 
   3   2   9      262.62      261.62      3.97 o 
   4   2   9      463.44      450.34      5.50 o 
   5   2   9       26.43       23.24      0.55 o 
   6   2   9       18.94       18.01      0.67 o 
  -6   3   9        0.97        1.27      0.14 o 
  -5   3   9        3.53        3.63      0.30 o 
  -4   3   9      278.47      262.26      2.97 o 
  -3   3   9       66.03       57.89      0.76 o 
  -2   3   9      518.60      491.63      5.98 o 
  -1   3   9        1.91        1.58      0.16 o 
   0   3   9      647.64      680.18     10.75 o 
   1   3   9      160.67      156.72      2.68 o 
   2   3   9        0.00        0.60      0.11 o 
   3   3   9      191.72      187.86      3.71 o 
   4   3   9      216.69      221.91      2.84 o 
   5   3   9        1.23        0.59      0.11 o 
   6   3   9        7.31        6.83      0.40 o 
  -6   4   9        3.25        2.93      0.28 o 
  -5   4   9       14.08       12.77      0.33 o 
  -4   4   9      345.57      325.94      4.11 o 
  -3   4   9      158.22      149.46      1.92 o 
  -2   4   9      197.52      183.20      2.17 o 
  -1   4   9       72.78       65.84      0.95 o 
   0   4   9       54.88       51.74      0.78 o 
   1   4   9        0.19        0.91      0.70 o 
   2   4   9      150.34      139.78      1.51 o 
   3   4   9      541.25      543.00      6.86 o 
   4   4   9      176.17      178.14      2.93 o 
   5   4   9        1.09        1.46      0.14 o 
  -5   5   9        6.02        5.77      0.30 o 
  -4   5   9        4.22        3.46      0.19 o 
  -3   5   9       10.62       13.54      0.40 o 
  -2   5   9       19.17       20.60      0.50 o 
  -1   5   9       15.50       20.50      0.49 o 
   0   5   9       79.41       72.05      0.82 o 
   1   5   9      156.70      158.84      1.54 o 
   2   5   9     1091.99     1059.76     11.25 o 
   3   5   9      123.43      117.63      1.63 o 
   4   5   9       44.78       47.74      0.73 o 
   5   5   9        4.83        3.98      0.21 o 
  -5   6   9        3.75        5.75      0.28 o 
  -4   6   9      403.91      395.11     13.13 o 
  -3   6   9      196.28      203.46      5.67 o 
  -2   6   9      313.11      297.41      5.06 o 
  -1   6   9      377.85      367.09      4.59 o 
   0   6   9      124.72      129.92      1.41 o 
   1   6   9      187.46      181.29      2.97 o 
   2   6   9      426.18      414.41      4.55 o 
   3   6   9        2.24        2.95      0.17 o 
   4   6   9       25.69       26.22      0.51 o 
  -4   7   9        8.27       12.19      0.56 o 
  -3   7   9        1.65        3.16      0.27 o 
  -2   7   9        2.97        3.48      0.42 o 
  -1   7   9      152.88      164.64      2.36 o 
   0   7   9       35.71       32.80      0.53 o 
   1   7   9       12.80       12.28      0.39 o 
   2   7   9        0.24        0.72      0.28 o 
   3   7   9        1.23        1.06      0.11 o 
   4   7   9       34.47       36.71      0.70 o 
  -3   8   9        0.01        0.18      0.20 o 
  -2   8   9      186.28      211.35      3.65 o 
  -1   8   9      425.47      435.03      7.22 o 
   0   8   9        1.70        2.87      0.22 o 
   1   8   9      312.41      299.02      6.97 o 
   2   8   9      235.13      230.98      7.09 o 
   3   8   9       88.62       98.35      1.52 o 
  -3   9   9       20.22       27.17      0.83 o 
  -2   9   9        0.11        0.34      0.20 o 
  -1   9   9       49.17       61.04      1.48 o 
   0   9   9       64.84       68.11      0.97 o 
   1   9   9        0.85        1.25      0.12 o 
   2   9   9       47.41       41.22      3.41 o 
  -6   0  10       26.43       31.02      0.79 o 
  -5   0  10     2545.18     2490.86     40.34 o 
  -4   0  10      223.51      226.70      3.32 o 
  -3   0  10        1.57        1.57      0.16 o 
  -2   0  10      719.19      697.22     12.98 o 
  -1   0  10      254.08      265.74      5.12 o 
   0   0  10        2.59        2.48      0.47 o 
   1   0  10     1159.44     1253.11     27.02 o 
   2   0  10      182.37      154.75      2.74 o 
   3   0  10       14.99       15.15      0.51 o 
   4   0  10       47.29       47.06      1.48 o 
   5   0  10      248.13      239.28      5.60 o 
   6   0  10       99.87       93.24      2.29 o 
  -6   1  10       57.95       66.50      0.86 o 
  -5   1  10      510.79      486.77      5.33 o 
  -4   1  10       53.38       47.38      0.71 o 
  -3   1  10      150.75      137.20      1.46 o 
  -2   1  10       40.60       43.35      0.75 o 
  -1   1  10      430.33      409.66      5.47 o 
   0   1  10       23.75       20.99      0.43 o 
   1   1  10       47.59       46.15      0.94 o 
   2   1  10      826.93      817.07     10.09 o 
   3   1  10       46.68       45.83      0.69 o 
   4   1  10       33.75       35.55      0.63 o 
   5   1  10        2.31        4.94      0.43 o 
   6   1  10        0.32        0.09      0.14 o 
  -6   2  10      140.09      139.92      1.63 o 
  -5   2  10      391.10      375.22      4.15 o 
  -4   2  10      102.26       99.18      1.26 o 
  -3   2  10       10.54       10.44      0.24 o 
  -2   2  10       10.22       13.14      0.39 o 
  -1   2  10      102.49       92.62      1.53 o 
   0   2  10       33.06       40.51      0.85 o 
   1   2  10       76.03       72.25      1.43 o 
   2   2  10       94.84       91.16      1.21 o 
   3   2  10      227.79      232.54      2.95 o 
   4   2  10        1.13        1.80      0.26 o 
   5   2  10        0.58        0.81      0.14 o 
   6   2  10        4.56        2.62      0.28 o 
  -6   3  10        9.28       11.72      0.39 o 
  -5   3  10       23.21       24.09      0.43 o 
  -4   3  10       28.54       26.92      0.48 o 
  -3   3  10      807.77      771.45      8.08 o 
  -2   3  10       26.60       24.17      0.54 o 
  -1   3  10      154.29      149.50      1.91 o 
   0   3  10      249.10      229.84      3.21 o 
   1   3  10        0.01        0.39      0.08 o 
   2   3  10        0.43        0.78      0.14 o 
   3   3  10      217.42      205.94      2.64 o 
   4   3  10       41.76       44.12      0.75 o 
   5   3  10       11.80        8.47      0.26 o 
  -6   4  10        0.08        0.08      0.15 o 
  -5   4  10       30.28       31.96      0.65 o 
  -4   4  10        3.48        4.57      0.22 o 
  -3   4  10      915.41      883.58     10.21 o 
  -2   4  10      155.45      159.26      1.72 o 
  -1   4  10        0.82        1.65      0.14 o 
   0   4  10     1334.59     1317.74     17.50 o 
   1   4  10      503.70      479.38      6.04 o 
   2   4  10       40.15       39.18      0.54 o 
   3   4  10      922.91      877.23     12.31 o 
   4   4  10      140.40      124.57      1.69 o 
   5   4  10        9.85       10.01      0.27 o 
  -5   5  10        0.32        0.71      0.25 o 
  -4   5  10       38.63       31.66      0.64 o 
  -3   5  10      134.09      135.47      2.07 o 
  -2   5  10        2.65        3.61      0.61 o 
  -1   5  10      150.28      131.71      1.71 o 
   0   5  10      677.11      631.20     10.70 o 
   1   5  10       35.60       31.89      0.53 o 
   2   5  10        3.11        3.90      0.51 o 
   3   5  10      183.33      181.90      2.12 o 
   4   5  10      123.65      116.36      1.58 o 
   5   5  10      225.63      238.54      5.44 o 
  -5   6  10        1.81        1.48      0.27 o 
  -4   6  10      114.49      115.52      1.70 o 
  -3   6  10       94.22       88.11      1.73 o 
  -2   6  10       39.11       30.39      0.79 o 
  -1   6  10       70.47       62.02      0.93 o 
   0   6  10      164.27      154.91      1.79 o 
   1   6  10      510.80      484.03      6.77 o 
   2   6  10       99.64      101.54      1.28 o 
   3   6  10       10.96        9.67      0.30 o 
   4   6  10       79.71       89.62      1.48 o 
  -4   7  10        0.54        1.10      0.23 o 
  -3   7  10        0.23        2.13      0.40 o 
  -2   7  10        0.74        1.07      0.22 o 
  -1   7  10       66.16       52.35      0.92 o 
   0   7  10       91.60       94.79      1.90 o 
   1   7  10       25.55       25.14      0.46 o 
   2   7  10      114.62      103.58      2.31 o 
   3   7  10        1.86        2.30      0.15 o 
  -3   8  10       90.45      102.66      2.51 o 
  -2   8  10       71.38       57.03      1.17 o 
  -1   8  10       17.87       23.68      1.01 o 
   0   8  10       14.25       12.74      0.33 o 
   1   8  10       73.16       71.23      1.69 o 
   2   8  10       91.42       83.11      2.18 o 
   3   8  10        0.46        0.72      0.15 o 
  -2   9  10       23.53       26.35      0.83 o 
  -1   9  10        5.58        6.81      0.30 o 
   0   9  10        3.40        6.74      0.30 o 
   1   9  10       39.99       31.14      0.67 o 
   2   9  10        9.34        9.64      0.44 o 
  -6   1  11       16.87       16.01      0.30 o 
  -5   1  11       76.47       72.60      0.97 o 
  -4   1  11      151.77      129.52      1.59 o 
  -3   1  11      484.26      451.14      4.68 o 
  -2   1  11        0.01        1.63      0.71 o 
  -1   1  11        0.23        0.51      0.14 o 
   0   1  11      452.75      451.50      7.24 o 
   1   1  11      335.77      324.28      5.34 o 
   2   1  11       39.62       38.79      0.53 o 
   3   1  11       29.33       32.15      0.58 o 
   4   1  11        9.33        9.79      0.30 o 
   5   1  11       40.83       42.79      0.68 o 
  -6   2  11       14.84       19.56      0.38 o 
  -5   2  11        5.02        4.04      0.18 o 
  -4   2  11        1.64        1.29      0.26 o 
  -3   2  11      522.39      528.06      5.16 o 
  -2   2  11      127.14      119.30      1.28 o 
  -1   2  11       74.47       69.33      1.13 o 
   0   2  11        1.45        3.26      0.18 o 
   1   2  11       41.64       44.08      0.79 o 
   2   2  11      120.57      128.77      1.72 o 
   3   2  11      202.52      198.69      2.25 o 
   4   2  11      187.44      183.80      6.41 o 
   5   2  11       86.89       84.80      1.37 o 
  -6   3  11        1.51        1.35      0.25 o 
  -5   3  11        4.48        5.60      0.38 o 
  -4   3  11        1.50        3.46      0.31 o 
  -3   3  11      245.33      244.29      3.01 o 
  -2   3  11        0.79        1.00      0.11 o 
  -1   3  11      376.10      375.26      3.95 o 
   0   3  11       57.49       54.39      0.83 o 
   1   3  11      292.16      264.46      2.45 o 
   2   3  11      359.78      356.00      3.84 o 
   3   3  11        3.05        3.85      0.33 o 
   4   3  11       22.59       18.56      0.42 o 
   5   3  11      117.39      109.26      1.68 o 
  -5   4  11       69.07       80.15      1.23 o 
  -4   4  11        3.51        5.18      0.38 o 
  -3   4  11      718.05      654.24      9.98 o 
  -2   4  11        5.19        7.14      0.25 o 
  -1   4  11       35.07       33.78      0.44 o 
   0   4  11      132.89      135.44      1.41 o 
   1   4  11       11.03        9.89      0.27 o 
   2   4  11       31.97       31.32      0.47 o 
   3   4  11        7.27        8.06      0.42 o 
   4   4  11        3.47        4.13      0.34 o 
   5   4  11       80.16       80.71      1.62 o 
  -5   5  11       64.06       74.00      1.42 o 
  -4   5  11        4.98        5.47      0.25 o 
  -3   5  11      111.06      110.49      1.77 o 
  -2   5  11        4.78        8.24      0.38 o 
  -1   5  11        3.26        5.89      0.23 o 
   0   5  11       10.54        9.81      0.29 o 
   1   5  11      490.96      484.98      5.27 o 
   2   5  11       78.28       82.51      1.08 o 
   3   5  11       25.01       26.07      0.46 o 
   4   5  11       13.42       17.01      0.38 o 
  -4   6  11       21.82       25.05      0.51 o 
  -3   6  11       33.07       28.45      0.74 o 
  -2   6  11       55.56       47.85      0.90 o 
  -1   6  11       14.49        9.00      0.28 o 
   0   6  11      222.61      218.75      2.69 o 
   1   6  11       29.86       28.01      0.51 o 
   2   6  11        0.30        1.21      0.35 o 
   3   6  11        6.54        5.12      0.19 o 
   4   6  11      185.52      186.31      4.10 o 
  -4   7  11       53.43       56.89      1.49 o 
  -3   7  11      125.25      132.31      2.92 o 
  -2   7  11       11.34        8.10      0.39 o 
  -1   7  11       30.50       29.79      0.66 o 
   0   7  11       62.11       71.58      1.21 o 
   1   7  11       19.02       23.70      0.43 o 
   2   7  11      223.28      214.58      2.44 o 
   3   7  11       84.11       85.01      1.17 o 
  -3   8  11       33.83       30.93      0.95 o 
  -2   8  11        2.79        3.27      0.24 o 
  -1   8  11       10.10       14.01      0.46 o 
   0   8  11       74.18       71.30      1.71 o 
   1   8  11       21.10       19.14      0.36 o 
   2   8  11       81.81       78.34      1.70 o 
  -6   0  12       11.00       12.89      0.59 o 
  -5   0  12       38.39       46.62      0.86 o 
  -4   0  12     2151.83     2103.01     35.50 o 
  -3   0  12      556.08      546.45      7.58 o 
  -2   0  12        3.15        3.87      0.16 o 
  -1   0  12      781.50      727.88     13.61 o 
   0   0  12      819.05      805.27     15.02 o 
   1   0  12       36.35       33.80      1.07 o 
   2   0  12       62.70       59.75      1.11 o 
   3   0  12      425.86      419.85      7.11 o 
   4   0  12      127.11      123.73      2.34 o 
   5   0  12       49.26       56.35      1.17 o 
  -6   1  12       11.49       13.25      0.30 o 
  -5   1  12       38.40       39.82      0.60 o 
  -4   1  12      247.11      252.58      2.88 o 
  -3   1  12        2.67        1.99      0.14 o 
  -2   1  12      993.86      944.60      7.47 o 
  -1   1  12       16.05       15.32      0.36 o 
   0   1  12       20.86       20.46      0.56 o 
   1   1  12       36.62       39.83      0.54 o 
   2   1  12      320.57      307.98      3.51 o 
   3   1  12        3.73        4.25      0.37 o 
   4   1  12        1.29        1.78      0.16 o 
   5   1  12       93.74       89.65      1.21 o 
  -6   2  12        4.45        5.71      0.35 o 
  -5   2  12        2.99        5.30      0.19 o 
  -4   2  12      301.82      289.35      3.26 o 
  -3   2  12     1195.20     1136.69     10.87 o 
  -2   2  12      710.23      662.73      5.96 o 
  -1   2  12       96.69       90.95      1.02 o 
   0   2  12      110.40      100.81      1.18 o 
   1   2  12        7.73        7.19      0.19 o 
   2   2  12      133.13      123.70      1.48 o 
   3   2  12      275.78      259.15      2.87 o 
   4   2  12       39.88       41.66      0.82 o 
   5   2  12        2.52        1.82      0.18 o 
  -5   3  12       55.13       55.19      0.83 o 
  -4   3  12       60.94       51.42      0.83 o 
  -3   3  12       70.01       70.35      1.03 o 
  -2   3  12       58.21       51.96      0.72 o 
  -1   3  12       24.13       25.36      0.36 o 
   0   3  12      259.70      236.95      2.24 o 
   1   3  12       12.58       10.27      0.36 o 
   2   3  12        5.31        5.45      0.24 o 
   3   3  12        2.69        2.93      0.20 o 
   4   3  12      227.90      223.27      2.84 o 
   5   3  12        4.20        5.35      0.23 o 
  -5   4  12       16.84       16.38      0.35 o 
  -4   4  12       10.76       11.62      0.55 o 
  -3   4  12       33.00       28.39      0.55 o 
  -2   4  12      234.64      239.48      2.95 o 
  -1   4  12        6.19        3.83      0.19 o 
   0   4  12       49.63       46.93      0.75 o 
   1   4  12      491.88      476.28     11.10 o 
   2   4  12      347.31      332.62      8.38 o 
   3   4  12        3.79        3.93      0.21 o 
   4   4  12       86.36       89.07      1.43 o 
   5   4  12       18.90       14.33      0.55 o 
  -5   5  12        4.90        7.81      0.42 o 
  -4   5  12        0.16        0.31      0.09 o 
  -3   5  12       36.80       36.71      0.63 o 
  -2   5  12       18.83       17.30      0.40 o 
  -1   5  12      170.87      147.60      2.41 o 
   0   5  12        8.37       15.16      0.37 o 
   1   5  12       15.79       14.24      0.33 o 
   2   5  12      205.44      205.03      2.50 o 
   3   5  12       15.58       16.45      0.46 o 
   4   5  12      107.80       98.41      1.58 o 
  -4   6  12      123.58      128.83      2.28 o 
  -3   6  12        5.52        4.31      0.29 o 
  -2   6  12        2.39        1.56      0.18 o 
  -1   6  12        2.99        9.04      0.28 o 
   0   6  12        0.89        0.51      0.14 o 
   1   6  12      325.76      326.41      3.63 o 
   2   6  12      421.70      419.96      5.25 o 
   3   6  12       80.22       75.85      0.97 o 
  -3   7  12       89.10       92.11      1.70 o 
  -2   7  12       10.64        7.50      0.34 o 
  -1   7  12        1.75        0.66      0.11 o 
   0   7  12        1.89        2.55      0.24 o 
   1   7  12        6.30        5.59      0.23 o 
   2   7  12        0.06        0.12      0.08 o 
   3   7  12      131.44      129.95      1.91 o 
  -3   8  12        5.75        7.08      0.39 o 
  -2   8  12       89.79       98.27      2.23 o 
  -1   8  12       18.99       13.66      0.43 o 
   0   8  12        4.89        5.41      0.28 o 
   1   8  12       22.12       28.55      0.58 o 
   2   8  12       14.52       13.28      0.54 o 
  -5   1  13        3.96        3.79      0.17 o 
  -4   1  13        7.83        7.52      0.24 o 
  -3   1  13       13.58       17.06      0.32 o 
  -2   1  13       45.98       48.03      0.57 o 
  -1   1  13      191.91      185.02      1.70 o 
   0   1  13       40.34       35.90      0.44 o 
   1   1  13        9.46       10.45      0.22 o 
   2   1  13        2.28        1.72      0.19 o 
   3   1  13       84.81       87.91      1.25 o 
   4   1  13        1.51        1.57      0.15 o 
   5   1  13        2.85        2.72      0.19 o 
  -5   2  13        0.13        0.32      0.08 o 
  -4   2  13      175.18      156.13      2.06 o 
  -3   2  13       53.14       54.65      0.85 o 
  -2   2  13     1742.09     1724.91     17.38 o 
  -1   2  13      239.09      221.21      2.19 o 
   0   2  13       14.45       15.23      0.38 o 
   1   2  13       38.62       39.34      0.53 o 
   2   2  13      387.76      389.46      4.36 o 
   3   2  13       50.30       56.71      0.88 o 
   4   2  13      113.82      107.00      1.69 o 
   5   2  13        3.97        4.13      0.26 o 
  -5   3  13       39.51       39.94      0.64 o 
  -4   3  13       52.04       53.01      0.84 o 
  -3   3  13       56.54       78.61      1.13 o 
  -2   3  13       28.65       23.52      0.54 o 
  -1   3  13        1.44        3.33      0.17 o 
   0   3  13      219.72      187.85      2.08 o 
   1   3  13       49.51       47.85      0.62 o 
   2   3  13        8.16        8.74      0.36 o 
   3   3  13      519.34      503.29      8.44 o 
   4   3  13       14.95       12.76      0.32 o 
  -5   4  13        7.30        9.50      0.50 o 
  -4   4  13       31.37       25.63      0.48 o 
  -3   4  13        8.47        4.33      0.21 o 
  -2   4  13       48.69       47.10      0.67 o 
  -1   4  13      479.73      452.06      4.72 o 
   0   4  13        8.33        5.44      0.21 o 
   1   4  13       11.31        9.72      0.27 o 
   2   4  13       31.46       35.31      0.82 o 
   3   4  13       73.91       72.27      1.07 o 
   4   4  13       74.22       70.21      1.01 o 
  -4   5  13      156.06      168.77      2.09 o 
  -3   5  13        8.17        6.68      0.24 o 
  -2   5  13        0.19        0.37      0.21 o 
  -1   5  13      138.06      127.33      1.67 o 
   0   5  13       58.73       49.41      0.87 o 
   1   5  13       15.09       13.97      0.32 o 
   2   5  13       44.33       45.58      0.67 o 
   3   5  13       86.93       90.80      1.52 o 
   4   5  13      102.34       97.15      4.37 o 
  -4   6  13       15.25       24.34      0.69 o 
  -3   6  13       47.77       47.29      0.84 o 
  -2   6  13      165.11      190.08      3.73 o 
  -1   6  13       44.39       37.07      0.63 o 
   0   6  13       89.50       72.30      1.04 o 
   1   6  13      112.78      112.71      1.38 o 
   2   6  13        6.98        6.39      0.21 o 
   3   6  13       32.16       32.40      0.66 o 
  -3   7  13        9.17        9.40      0.38 o 
  -2   7  13       88.95       92.37      1.73 o 
  -1   7  13       64.59       52.17      0.90 o 
   0   7  13        2.28        3.79      0.54 o 
   1   7  13       58.89       61.88      1.13 o 
   2   7  13      151.50      166.67      3.81 o 
  -1   8  13       33.67       36.29      0.78 o 
   0   8  13       15.46       16.62      0.46 o 
  -5   0  14        1.53        1.94      0.21 o 
  -4   0  14       24.06       25.62      0.58 o 
  -3   0  14      148.80      150.59      1.94 o 
  -2   0  14     2299.06     2189.29     28.25 o 
  -1   0  14      149.21      154.60      2.24 o 
   0   0  14      721.00      674.20     10.52 o 
   1   0  14        6.31        6.33      0.54 o 
   2   0  14      735.50      734.69     12.13 o 
   3   0  14      406.67      418.75      7.09 o 
   4   0  14       80.95       76.63      1.53 o 
  -5   1  14       16.84       19.54      0.35 o 
  -4   1  14       18.32       20.84      0.40 o 
  -3   1  14      520.41      521.95      4.68 o 
  -2   1  14      105.65      100.30      1.10 o 
  -1   1  14      592.02      577.31      5.85 o 
   0   1  14      147.61      140.52      1.58 o 
   1   1  14      251.30      250.20      2.91 o 
   2   1  14        4.00        4.63      0.22 o 
   3   1  14       24.86       22.97      0.47 o 
   4   1  14       31.31       31.27      0.55 o 
  -5   2  14       12.07       14.03      0.28 o 
  -4   2  14       96.84       94.38      1.19 o 
  -3   2  14        5.03        2.75      0.28 o 
  -2   2  14      323.95      306.32      3.27 o 
  -1   2  14       40.83       45.49      0.59 o 
   0   2  14      140.85      131.41      1.49 o 
   1   2  14      451.98      436.61      5.04 o 
   2   2  14       25.77       23.93      0.39 o 
   3   2  14      120.35      119.56      1.59 o 
   4   2  14       16.57       16.57      0.43 o 
   5   2  14        1.17        1.55      0.22 o 
  -4   3  14       14.28       13.30      0.38 o 
  -3   3  14       41.71       52.67      0.82 o 
  -2   3  14       99.04       84.94      1.06 o 
  -1   3  14        9.70        9.45      0.26 o 
   0   3  14       91.25       77.41      0.98 o 
   1   3  14        6.19        8.48      0.26 o 
   2   3  14        0.46        0.61      0.09 o 
   3   3  14       61.30       63.60      0.97 o 
   4   3  14        2.41        2.44      0.19 o 
  -5   4  14        0.46        0.88      0.18 o 
  -4   4  14       15.66       20.45      0.48 o 
  -3   4  14        7.28        9.29      0.30 o 
  -2   4  14        4.62        9.24      0.25 o 
  -1   4  14       29.38       24.39      0.48 o 
   0   4  14      135.73      123.50      1.45 o 
   1   4  14       97.89       96.56      1.75 o 
   2   4  14        0.40        0.52      0.11 o 
   3   4  14       69.96       71.26      1.04 o 
   4   4  14        0.02        0.06      0.10 o 
  -4   5  14        5.54        4.38      0.22 o 
  -3   5  14        3.92        1.77      0.15 o 
  -2   5  14        0.27        0.32      0.10 o 
  -1   5  14       54.13       43.60      0.71 o 
   0   5  14       41.71       47.78      1.01 o 
   1   5  14      154.82      153.19      2.15 o 
   2   5  14       50.14       59.43      0.91 o 
   3   5  14       14.13       15.89      0.42 o 
  -3   6  14        6.76        5.66      0.29 o 
  -2   6  14       11.60       10.51      0.40 o 
  -1   6  14        0.02        0.67      0.17 o 
   0   6  14        0.02        0.14      0.10 o 
   1   6  14       15.50       15.28      0.64 o 
   2   6  14        1.38        1.82      0.14 o 
   3   6  14        7.40        7.74      0.45 o 
  -2   7  14        0.00        0.15      0.14 o 
  -1   7  14       17.85       18.81      0.36 o 
   0   7  14        5.32        7.23      0.26 o 
   1   7  14       19.10       18.82      0.44 o 
   2   7  14        0.04        0.61      0.18 o 
  -5   1  15       13.72       15.69      0.37 o 
  -4   1  15        0.05        0.17      0.08 o 
  -3   1  15      175.01      180.16      1.70 o 
  -2   1  15       56.56       61.40      0.74 o 
  -1   1  15      472.19      447.96      4.59 o 
   0   1  15        2.32        2.24      0.16 o 
   1   1  15        7.45        7.72      0.25 o 
   2   1  15       56.41       59.12      0.90 o 
   3   1  15      317.55      325.40      3.92 o 
   4   1  15       29.83       27.88      0.49 o 
  -5   2  15        0.61        2.02      0.27 o 
  -4   2  15        7.78        6.95      0.27 o 
  -3   2  15      168.62      166.54      2.55 o 
  -2   2  15      174.64      168.53      1.89 o 
  -1   2  15       17.62       19.62      0.37 o 
   0   2  15       51.35       54.00      0.73 o 
   1   2  15       10.64       11.40      0.34 o 
   2   2  15      261.46      261.25      3.20 o 
   3   2  15       22.40       26.79      0.50 o 
   4   2  15      113.13      113.22      3.26 o 
  -4   3  15       41.03       46.32      1.17 o 
  -3   3  15       71.31       66.20      0.97 o 
  -2   3  15       46.76       36.14      0.55 o 
  -1   3  15      102.67       91.16      1.12 o 
   0   3  15      122.95      123.26      1.59 o 
   1   3  15      152.43      151.66      1.90 o 
   2   3  15       10.57       12.48      0.26 o 
   3   3  15      163.82      163.33      2.11 o 
   4   3  15        0.45        1.09      0.14 o 
  -4   4  15        1.83        1.19      0.12 o 
  -3   4  15      154.88      135.57      1.74 o 
  -2   4  15        0.39        0.13      0.08 o 
  -1   4  15        3.20        1.74      0.21 o 
   0   4  15      141.64      127.48      1.48 o 
   1   4  15      427.69      411.34      6.86 o 
   2   4  15       15.50       16.13      0.33 o 
   3   4  15        5.04        4.84      0.20 o 
  -3   5  15        0.36        0.27      0.09 o 
  -2   5  15       11.51       19.45      0.40 o 
  -1   5  15       29.75       35.57      0.60 o 
   0   5  15       75.35       67.33      0.97 o 
   1   5  15      159.85      171.24      3.70 o 
   2   5  15       42.20       50.32      0.77 o 
   3   5  15        0.84        1.17      0.37 o 
  -3   6  15       32.17       38.60      0.81 o 
  -2   6  15       13.28       19.23      0.51 o 
  -1   6  15      135.15      141.71      2.07 o 
   0   6  15        5.39        5.46      0.24 o 
   1   6  15       58.38       61.38      1.55 o 
   2   6  15       57.10       69.73      2.05 o 
  -1   7  15       63.17       73.30      1.37 o 
   0   7  15        6.37        8.56      0.54 o 
   1   7  15       22.72       20.65      0.71 o 
  -4   0  16       40.92       43.95      0.87 o 
  -3   0  16        1.31        0.66      0.13 o 
  -2   0  16      563.77      594.19      7.88 o 
  -1   0  16      557.97      569.69      8.96 o 
   0   0  16        0.22        1.59      0.66 o 
   1   0  16        1.31        1.48      0.31 o 
   2   0  16        1.37        2.60      0.35 o 
   3   0  16      283.82      296.92      5.07 o 
   4   0  16       98.98       97.62      1.79 o 
  -4   1  16       54.38       58.61      1.00 o 
  -3   1  16       48.46       55.77      0.67 o 
  -2   1  16        0.13        0.34      0.12 o 
  -1   1  16      183.51      175.02      1.92 o 
   0   1  16      184.04      179.57      2.16 o 
   1   1  16        0.98        2.23      1.08 o 
   2   1  16      172.10      174.87      2.21 o 
   3   1  16      238.53      254.70      3.10 o 
   4   1  16       43.18       43.87      0.86 o 
  -4   2  16        0.09        0.35      0.19 o 
  -3   2  16        0.07        1.01      0.76 o 
  -2   2  16      184.35      184.74      2.05 o 
  -1   2  16       10.11        8.17      0.31 o 
   0   2  16      108.15       96.19      1.15 o 
   1   2  16      344.60      339.73      3.97 o 
   2   2  16        0.86        1.11      0.13 o 
   3   2  16      124.45      129.91      1.67 o 
   4   2  16        0.07        0.23      0.14 o 
  -4   3  16        4.50        6.07      0.28 o 
  -3   3  16       65.25       65.23      0.94 o 
  -2   3  16       25.39       26.29      0.45 o 
  -1   3  16       41.83       49.81      0.69 o 
   0   3  16      321.64      309.46      3.62 o 
   1   3  16       44.48       44.47      0.69 o 
   2   3  16      258.38      274.58      2.97 o 
   3   3  16       26.42       25.33      0.53 o 
  -3   4  16        4.67        5.74      0.20 o 
  -2   4  16       12.29       17.73      0.40 o 
  -1   4  16       32.11       35.88      0.54 o 
   0   4  16       35.04       41.24      0.65 o 
   1   4  16       89.86       90.24      1.73 o 
   2   4  16      122.71      126.10      1.66 o 
   3   4  16       75.20       74.68      1.52 o 
  -3   5  16       95.49      101.24      1.47 o 
  -2   5  16        9.38       17.87      0.36 o 
  -1   5  16        5.08        6.16      0.27 o 
   0   5  16       17.89       13.99      0.32 o 
   1   5  16       15.42       18.32      0.53 o 
   2   5  16        4.94        5.57      0.20 o 
  -2   6  16       19.68       18.94      0.89 o 
  -1   6  16      147.41      160.09      1.96 o 
   0   6  16       32.67       33.74      0.63 o 
   1   6  16        1.54        4.38      0.25 o 
  -3   1  17        1.32        1.64      0.13 o 
  -2   1  17       91.35      101.13      1.18 o 
  -1   1  17      143.25      142.81      1.60 o 
   0   1  17       23.58       23.08      0.44 o 
   1   1  17       14.63       14.74      0.39 o 
   2   1  17       37.15       43.12      0.69 o 
   3   1  17      129.95      144.50      2.01 o 
  -3   2  17        0.82        0.68      0.11 o 
  -2   2  17       34.67       35.19      0.58 o 
  -1   2  17       60.34       58.22      0.76 o 
   0   2  17      233.48      231.39      2.46 o 
   1   2  17        7.33        7.75      0.28 o 
   2   2  17       19.55       19.32      0.43 o 
   3   2  17      292.07      295.14      9.06 o 
  -4   3  17        0.70        0.80      0.17 o 
  -3   3  17        1.78        1.99      0.14 o 
  -2   3  17      478.48      479.80      4.96 o 
  -1   3  17      103.69      103.66      1.34 o 
   0   3  17       42.62       40.05      0.64 o 
   1   3  17        2.64        1.68      0.23 o 
   2   3  17       24.20       22.30      0.44 o 
   3   3  17       22.28       24.07      0.77 o 
  -3   4  17       46.41       47.86      0.79 o 
  -2   4  17       49.03       54.34      0.70 o 
  -1   4  17        8.20        7.28      0.20 o 
   0   4  17       36.04       35.62      0.57 o 
   1   4  17       34.20       30.62      1.11 o 
   2   4  17       57.94       62.43      1.21 o 
  -2   5  17        2.15        0.98      0.10 o 
  -1   5  17       23.91       34.80      0.55 o 
   0   5  17        0.00        0.62      0.30 o 
   1   5  17       49.15       63.22      1.89 o 
   0   6  17        6.97        5.23      0.33 o 
  -3   0  18        0.14        0.15      0.12 o 
  -2   0  18       47.30       48.08      0.99 o 
  -1   0  18        0.59        0.68      0.19 o 
   0   0  18       28.13       29.86      0.72 o 
   1   0  18      232.09      246.48      4.01 o 
   2   0  18      143.61      148.97      3.59 o 
   3   0  18      118.94      123.62      2.95 o 
  -3   1  18        8.16        9.26      0.24 o 
  -2   1  18        9.34        8.60      0.22 o 
  -1   1  18       46.48       49.53      0.73 o 
   0   1  18        3.65        2.91      0.17 o 
   1   1  18      145.36      149.25      2.10 o 
   2   1  18      209.83      234.32      3.84 o 
   3   1  18       78.52       89.20      2.20 o 
  -3   2  18       25.45       28.07      0.53 o 
  -2   2  18       95.93      105.32      1.34 o 
  -1   2  18       59.16       63.03      0.79 o 
   0   2  18        8.81        9.83      0.23 o 
   1   2  18        2.37        2.34      0.36 o 
   2   2  18      177.13      184.87      7.52 o 
  -3   3  18      263.30      278.85      4.42 o 
  -2   3  18      121.19      140.80      2.01 o 
  -1   3  18       18.42       19.18      0.37 o 
   0   3  18       49.12       49.60      0.72 o 
   1   3  18       12.95        9.03      0.24 o 
   2   3  18        7.15        8.15      0.41 o 
  -2   4  18        0.59        0.63      0.11 o 
  -1   4  18        1.45        1.62      0.13 o 
   0   4  18       48.34       51.67      0.72 o 
   1   4  18       25.64       27.07      0.64 o 
  -1   5  18        0.15        0.07      0.10 o 
  -3   1  19       19.65       21.85      0.72 o 
  -2   1  19       29.07       34.35      0.52 o 
  -1   1  19        2.71        3.92      0.20 o 
   0   1  19       53.53       56.86      0.78 o 
   1   1  19        9.09        9.29      0.28 o 
   2   1  19        1.10        1.65      0.62 o 
  -2   2  19        0.01        0.39      0.19 o 
  -1   2  19      377.36      392.48      5.22 o 
   0   2  19        8.43       10.29      0.33 o 
   1   2  19       17.60       17.73      0.52 o 
  -2   3  19        9.63       10.80      0.34 o 
  -1   3  19        7.45        9.62      0.24 o 
   0   3  19       15.12       11.60      0.29 o 
   1   3  19       15.74       17.20      0.61 o 
  -1   4  19      192.96      192.40      4.33 o 
   0   4  19        0.14        0.15      0.14 o 
  -2   0  20       45.50       61.27      1.56 o 
  -1   0  20        7.87        7.37      0.40 o 
   0   0  20       27.58       28.60      0.62 o 
   1   0  20       53.34       53.67      1.43 o 
  -2   1  20       16.89       18.32      0.45 o 
  -1   1  20       52.97       53.98      0.83 o 
   0   1  20       14.11       14.65      0.28 o 
   1   1  20        0.78        0.69      0.11 o 
  -1   2  20       11.08       15.50      0.41 o 
   0   2  20       16.24       17.01      0.43 o 
                                                 
